# Supplementary material for: Phase Behavior of Aqueous Biphasic Systems with Choline Alkanoate Ionic Liquids and Phosphate Solutions: The Influence of pH
Source: Molecules. 2021 Mar 18;26(6):1702. doi: 10.3390/molecules26061702 (PMC8003127; doi:10.3390/molecules26061702)
Supplement: Supplementary file 1 [file molecules-26-01702-s001.zip]

Archive with 1 entries (1 files):
- molecules-1122151-supplementary.pdf
